# Supplementary material for: Heteroditopic Bis-Urea and Bis-Thiourea Receptors on Merrifield and Wang Resins: Solid-Phase Synthesis and Ion-Pair Recognition
Source: Molecules. 2026 Mar 29;31(7):1126. doi: 10.3390/molecules31071126 (PMC13074423; doi:10.3390/molecules31071126)
Supplement: Supplementary file 1 [file molecules-31-01126-s001.zip]

Archive with 1 entries (1 files):
- molecules-4209781-supplementary.pdf
